# Supplementary material for: Whole genome sequencing reveals antimicrobial resistance determinants (AMR genes) of Salmonella enterica recovered from raw chicken and ready‐to‐eat leaves imported into England between 2014 and 2019
Source: J Appl Microbiol. 2022 Aug 5;133(4):2569–82. doi: 10.1111/jam.15728 (PMC9804530; doi:10.1111/jam.15728)
Supplement: Supplementary file 1 — Table S1 [file JAM-133-2569-s001.xlsx]

## Sheet: Chicken & leaves
Reference No.	SRR	Year	Chicken / Leaf type	Country of origin	Collection	Consignment (seal no.)	Serovar/subspecies	eBG	ST	SNP Address	Carbapenemase	β-Lactamases	Aminoglycosides	Fluoroquinolones	Glycopeptides	Macrolides	Trimethoprim	Fosfomycin	Tetracyclines	Sulphonamides	Chloramphenicol	Rifamycins	Mupirocin	Fusidic Acid	Others
31140780	SRR1646199	2013	Curry leaves	Pakistan	caterer	A1	Salmonella Agona	54	13	1.1.1.1.1.41.49	-	-	aac(6')-Iy	parC(57:TS)	-	-	dfrA5	-	tetA	sul1	-	-	-	-	-
452471	SRR7506801	2017	Chicken	Thailand	BCP	97	Salmonella Agona	54	13	1.1.1.1.1.462.656	-	TEM-1	aac(6')-Iy	parC(57:TS); qnrS1	-	-	dfrA14	-	tetA	sul3	-	-	-	-	-
452472	SRR7516471	2017	Chicken	Thailand	BCP	98	Salmonella Agona	54	13	1.1.1.1.1.462.656	-	TEM-1	aac(6')-Iy	parC(57:TS); qnrS1	-	-	dfrA14	-	tetA	sul3	-	-	-	-	-
452473	-	2017	Chicken	Thailand	BCP	97	Salmonella Agona	54	13	1.1.1.1.1.462.656	-	TEM-1	aac(6')-Iy	parC(57:TS); qnrS1	-	-	dfrA14	-	tetA	sul3	-	-	-	-	-
452474	-	2017	Chicken	Thailand	BCP	97	Salmonella Agona	54	13	1.1.1.1.1.462.656	-	TEM-1	aac(6')-Iy	parC(57:TS); qnrS1	-	-	dfrA14	-	tetA	sul3	-	-	-	-	-
452475	-	2017	Chicken	Thailand	BCP	97	Salmonella Agona	54	13	1.1.1.1.1.462.656	-	TEM-1	aac(6')-Iy	parC(57:TS); qnrS1	-	-	dfrA14	-	tetA	sul3	-	-	-	-	-
38395	SRR1965402	2014	Chicken	Thailand	BCP	3	Salmonella Typhimurium	1	34	1.1.1.124.950.1001.1062	-	TEM-191	aac(6')-Iaa; aac(3)-IId; aadA17; aadA2; aph(6)-Id; strA-strB	-	-	lnuF	-	-	tetA	sul2	-	-	-	-	-
376354	SRR7501715	2017	Chicken	Brazil	BCP	63	Salmonella Agona	54	13	1.1.1.240.329.395.524	-	-	aac(6')-Iy	parC(57:TS)	-	-	-	-	-	-	-	-	-	-	-
376355	SRR7538314	2017	Chicken	Brazil	BCP	63	Salmonella Agona	54	13	1.1.1.240.329.395.524	-	-	aac(6')-Iy	parC(57:TS)	-	-	-	-	-	-	-	-	-	-	-
376356	SRR7523223	2017	Chicken	Brazil	BCP	63	Salmonella Agona	54	13	1.1.1.240.329.395.524	-	-	aac(6')-Iy	parC(57:TS)	-	-	-	-	-	-	-	-	-	-	-
376357	SRR7516735	2017	Chicken	Brazil	BCP	63	Salmonella Agona	54	13	1.1.1.240.329.395.525	-	-	aac(6')-Iy	parC(57:TS)	-	-	-	-	-	-	-	-	-	-	-
376358	SRR7506863	2017	Chicken	Brazil	BCP	63	Salmonella Agona	54	13	1.1.1.240.329.395.527	-	-	aac(6')-Iy	parC(57:TS)	-	-	-	-	-	-	-	-	-	-	-
387194	SRR6518314	2017	Betel leaves	BANGLADESH	Retail	R25	Salmonella Bareilly	206.2	203	1.1.2.110.111.114.118	-	-	aac(6')-Iy	parC(57:TS)	-	-	-	-	-	-	-	-	-	-	-
394023	SRR6518321	2017	Betel leaves	BANGLADESH	Retail	R33	Salmonella Bareilly	206.2	203	1.1.2.113.114.117.121	-	-	aac(6')-Iy	parC(57:TS)	-	-	-	-	-	-	-	-	-	-	-
172444	-	2015	Chicken	Thailand	BCP	8	Salmonella Enteritidis	4	11	1.1.2.1164.1935.2318.3760	-	TEM-135	aac(6')-Iy	gyrA(87:DY)	-	-	-	-	-	-	-	-	-	-	-
140603	-	2015	Betel leaves	Not Stated	Retail	189	Salmonella Bareilly	206.2	203	1.1.2.2.2.2.2	-	-	aac(6')-Iy	parC(57:TS)	-	-	-	-	-	-	-	-	-	-	-
137134	SRR3322016	2015	Betel leaves	Not Stated	Retail	189	Salmonella Bareilly	206.2	203	1.1.2.2.2.2.2	-	-	aac(6')-Iy	parC(57:TS)	-	-	-	-	-	-	-	-	-	-	-
137135	-	2015	Betel leaves	Not Stated	Retail	189	Salmonella Bareilly	206.2	203	1.1.2.2.2.2.2	-	-	aac(6')-Iy	parC(57:TS)	-	-	-	-	-	-	-	-	-	-	-
356520	SRR5584805	2017	Chicken	Thailand	BCP	28	Salmonella Enteritidis	4	11	1.1.2.2247.2930.3684.7080	-	TEM-135	aac(6')-Iy	gyrA(87:DY)	-	-	-	-	-	-	-	-	-	-	-
356521	SRR6921974	2017	Chicken	Thailand	BCP	28	Salmonella Enteritidis	4	11	1.1.2.2247.2930.3684.7080	-	TEM-135	aac(6')-Iy	gyrA(87:DY)	-	-	-	-	-	-	-	-	-	-	-
443584	SRR6921934	2017	Chicken	Thailand	BCP	94	Salmonella Enteritidis	4	11	1.1.2.2258.3249.4245.8830	-	TEM-135	aac(6')-Iy	gyrA(87:DY)	-	-	-	-	-	-	-	-	-	-	-
444134	SRR6919136	2017	Chicken	Thailand	BCP	94	Salmonella Enteritidis	4	11	1.1.2.2258.3249.4245.8842	-	TEM-135	aac(6')-Iy	gyrA(87:DY)	-	-	-	-	-	-	-	-	-	-	-
444136	SRR6918853	2017	Chicken	Thailand	BCP	94	Salmonella Enteritidis	4	11	1.1.2.2258.3249.4245.8846	-	TEM-135	aac(6')-Iy	gyrA(87:DY)	-	-	-	-	-	-	-	-	-	-	-
444135	SRR6897865	2017	Chicken	Thailand	BCP	94	Salmonella Enteritidis	4	11	1.1.2.2258.3249.4245.8858	-	TEM-135	aac(6')-Iy	gyrA(87:DY)	-	-	-	-	-	-	-	-	-	-	-
474917	-	2018	Chicken	Thailand	BCP	105	Salmonella Enteritidis	4	11	1.1.2.2258.3249.4245.8858	-	TEM-135	aac(6')-Iy	gyrA(87:DY)	-	-	-	-	-	-	-	-	-	-	-
474913	-	2018	Chicken	Thailand	BCP	103	Salmonella Enteritidis	4	11	1.1.2.2258.3249.4245.9276	-	TEM-135	aac(6')-Iy	gyrA(87:DY)	-	-	-	-	-	-	-	-	-	-	-
452533	SRR6899262	2017	Chicken	Thailand	BCP	98	Salmonella Enteritidis	4	11	1.1.2.34.2296.4286.8942	-	-	aac(6')-Iy	gyrA(87:DY)	-	-	-	-	-	-	-	-	-	-	-
458491	SRR6901118	2017	Chicken	Thailand	BCP	100	Salmonella Enteritidis	4	11	1.1.2.34.2296.4286.8942	-	-	aac(6')-Iy	gyrA(87:DY)	-	-	-	-	-	-	-	-	-	-	-
456165	SRR6922725	2017	Chicken	Thailand	BCP	100	Salmonella Enteritidis	4	11	1.1.2.34.2296.4311.8996	-	-	aac(6')-Iy	gyrA(87:DY)	-	-	-	-	-	-	-	-	-	-	-
318594	SRR5193826	2016	Chicken	Thailand	BCP	12	Salmonella Enteritidis	4	11	1.1.2.396.1463.3285.6298	-	-	aac(6')-Iy	gyrA(87:DY)	-	-	-	-	-	-	-	-	-	-	-
90509	SRR1968060	2015	Chicken	Thailand	BCP	5	Salmonella Enteritidis	4	11	1.1.2.396.429.439.2341	-	TEM-135	aac(6')-Iy	gyrA(87:DY)	-	-	-	-	-	-	-	-	-	-	-
90510	SRR1966747	2015	Chicken	Thailand	BCP	5	Salmonella Enteritidis	4	11	1.1.2.396.429.439.471	-	TEM-135	aac(6')-Iy	gyrA(87:DY)	-	-	-	-	-	-	-	-	-	-	-
432225	SRR7522908	2017	Chicken	Not Stated	BCP	87	Salmonella Mbandaka	62	413	1.1.216.322.408.418.430	-	-	aac(6')-Iaa	parC(57:TS)	-	-	-	-	-	-	-	-	-	-	-
353911	SRR7501328	2017	Chicken	Brazil	BCP	29	Salmonella Heidelberg	26	15	1.1.3.105.105.105.105	-	CMY-2	aac(6')-Iy	gyrA(83:SF);parC(57:TS)	-	-	-	-	tetA	sul2	-	-	-	-	-
363539	-	2017	Chicken	Brazil	BCP	35	Salmonella Heidelberg	26	15	1.1.3.12.12.12.103	-	CMY-2	aac(6')-Iy	gyrA(83:SF);parC(57:TS)	-	-	-	-	tetA	sul2	-	-	-	-	-
363541	SRR5632108	2017	Chicken	Brazil	BCP	35	Salmonella Heidelberg	26	15	1.1.3.12.12.12.103	-	CMY-2	aac(6')-Iy	gyrA(83:SF);parC(57:TS)	-	-	-	-	tetA	sul2	-	-	-	-	-
363540	SRR5584830	2017	Chicken	Brazil	BCP	35	Salmonella Heidelberg	26	15	1.1.3.12.12.12.12	-	CMY-2	aac(6')-Iy	gyrA(83:SF);parC(57:TS)	-	-	-	-	tetA	sul2	-	-	-	-	-
376323	-	2017	Chicken	Brazil	BCP	62	Salmonella Heidelberg	26	15	1.1.3.145.145.146.152	-	CMY-2	aac(6')-Iy	gyrA(83:SF);parC(57:TS)	-	-	-	-	tetA	sul2	-	-	-	-	-
382672	SRR7501698	2017	Chicken	Brazil	BCP	69	Salmonella Heidelberg	26	15	1.1.3.146.148.149.156	-	CMY-2	aac(6')-Iy	gyrA(83:SF);parC(57:TS)	-	-	-	-	tetA	sul2	-	-	-	-	-
382673	-	2017	Chicken	Brazil	BCP	69	Salmonella Heidelberg	26	15	1.1.3.146.148.149.164	-	CMY-2	aac(6')-Iy	gyrA(83:SF);parC(57:TS)	-	-	-	-	tetA	sul2	-	-	-	-	-
382674	-	2017	Chicken	Brazil	BCP	69	Salmonella Heidelberg	26	15	1.1.3.146.148.149.164	-	CMY-2	aac(6')-Iy	gyrA(83:SF);parC(57:TS)	-	-	-	-	tetA	sul2	-	-	-	-	-
382675	SRR7501313	2017	Chicken	Brazil	BCP	69	Salmonella Heidelberg	26	15	1.1.3.146.148.149.164	-	CMY-2	aac(6')-Iy	gyrA(83:SF);parC(57:TS)	-	-	-	-	tetA	sul2	-	-	-	-	-
385528	-	2017	Chicken	Brazil	BCP	73	Salmonella Heidelberg	26	15	1.1.3.147.149.150.157	-	CMY-2	aac(6')-Iy	gyrA(83:SF);parC(57:TS)	-	-	-	-	tetA	sul2	-	-	-	-	-
385524	SRR7501298	2017	Chicken	Brazil	BCP	70	Salmonella Heidelberg	26	15	1.1.3.147.149.150.162	-	CMY-2	aac(6')-Iy	gyrA(83:SF);parC(57:TS)	-	-	-	-	tetA	sul2	-	-	-	-	-
385529	SRR7516249	2017	Chicken	Brazil	BCP	73	Salmonella Heidelberg	26	15	1.1.3.147.149.150.190	-	CMY-2	aac(6')-Iy	gyrA(83:SF);parC(57:TS)	-	-	-	-	tetA	sul2	-	-	-	-	-
385530	SRR7501682	2017	Chicken	Brazil	BCP	73	Salmonella Heidelberg	26	15	1.1.3.147.149.150.190	-	blaBIL-1	aac(6')-Iy	gyrA(83:SF);parC(57:TS)	-	-	-	-	tetA	sul2	-	-	-	-	-
385531	-	2017	Chicken	Brazil	BCP	73	Salmonella Heidelberg	26	15	1.1.3.147.149.150.198	-	CMY-2	aac(6')-Iy	gyrA(83:SF);parC(57:TS)	-	-	-	-	tetA	sul2	-	-	-	-	-
427470	SRR7511751	2017	Chicken	Brazil	BCP	85	Salmonella Heidelberg	26	15	1.1.3.147.157.158.165	-	CMY-2	aac(6')-Iy	gyrA(83:SF);parC(57:TS)	-	-	-	-	tetA	sul2	-	-	-	-	-
380835	SRR7501514	2017	Chicken	Brazil	BCP	55	Salmonella Heidelberg	26	15	1.1.3.148.151.152.159	-	CMY-2	aac(6')-Iy	gyrA(83:SF);parC(57:TS)	-	-	-	-	tetA	sul2	-	-	-	-	-
370943	SRR7511761	2017	Chicken	Brazil	BCP	55	Salmonella Heidelberg	26	15	1.1.3.148.151.152.223	-	CMY-2	aac(6')-Iy	gyrA(83:SF);parC(57:TS)	-	-	-	-	tetA	sul2	-	-	-	-	-
430265	SRR7516742	2017	Chicken	Brazil	BCP	88	Salmonella Heidelberg	26	15	1.1.3.154.160.161.168	-	CMY-2	aac(6')-Iy;aph(6)-Id; strA-strB	gyrA(83:SF);parC(57:TS)	-	-	-	-	tetA	sul2	-	-	-	-	-
430261	-	2017	Chicken	Brazil	BCP	88	Salmonella Heidelberg	26	15	1.1.3.154.160.161.192	-	CMY-2	aac(6')-Iy	gyrA(83:SF);parC(57:TS)	-	-	-	-	tetA	sul2	-	-	-	-	-
387159	SRR7501700	2017	Chicken	Brazil	BCP	75	Salmonella Heidelberg	26	15	1.1.3.155.161.162.169	-	CMY-2	aac(6')-Iy	gyrA(83:SF);parC(57:TS)	-	-	-	-	tetA	sul2	-	-	-	-	-
440917	SRR7516673	2017	Chicken	Brazil	BCP	92	Salmonella Heidelberg	26	15	1.1.3.159.167.168.176	-	CMY-2	aac(6')-Iy	gyrA(83:SF);parC(57:TS)	-	-	-	-	tetA	sul2	-	-	-	-	-
440919	SRR7506939	2017	Chicken	Brazil	BCP	93	Salmonella Heidelberg	26	15	1.1.3.159.167.168.176	-	CMY-54	aac(6')-Iy	gyrA(83:SF);parC(57:TS)	-	-	-	-	tetA	sul2	-	-	-	-	-
440918	-	2017	Chicken	Brazil	BCP	93	Salmonella Heidelberg	26	15	1.1.3.159.167.168.195	-	CMY-2	aac(6')-Iy	gyrA(83:SF);parC(57:TS)	-	-	-	-	tetA	sul2	-	-	-	-	-
488740	-	2018	Chicken	Brazil	BCP	24	Salmonella Heidelberg	26	15	1.1.3.160.168.169.177	-	CMY-2	aac(6')-Iy	gyrA(83:SF);parC(57:TS)	-	-	-	-	tetA	sul2	-	-	-	-	-
484689	-	2018	Chicken	Brazil	BCP	109	Salmonella Heidelberg	26	15	1.1.3.163.172.173.183	-	CMY-2	aac(6')-Iy	gyrA(83:SF);parC(57:TS)	-	-	-	-	tetA	sul2	-	-	-	-	-
484688	-	2018	Chicken	Brazil	BCP	109	Salmonella Heidelberg	26	15	1.1.3.163.172.173.237	-	CMY-2	aac(6')-Iy	gyrA(83:SF);parC(57:TS)	-	-	-	-	tetA	sul2	-	-	-	-	-
370939	SRR7523635	2017	Chicken	Brazil	BCP	53	Salmonella Heidelberg	26	15	1.1.3.164.175.176.186	-	CMY-2	aac(6')-Iy	gyrA(83:SF);parC(57:TS)	-	-	-	-	tetA	sul2	-	-	-	-	-
370941	SRR7501740	2017	Chicken	Brazil	BCP	53	Salmonella Heidelberg	26	15	1.1.3.164.175.176.205	-	CMY-2	aac(6')-Iy	gyrA(83:SF);parC(57:TS)	-	-	-	-	tetA	sul2	-	-	-	-	-
370942	SRR7511846	2017	Chicken	Brazil	BCP	53	Salmonella Heidelberg	26	15	1.1.3.164.175.238.255	-	CMY-2	aac(6')-Iy	gyrA(83:SF);parC(57:TS)	-	-	-	-	tetA	sul2	-	-	-	-	-
371939	SRR7506921	2017	Chicken	Brazil	BCP	57	Salmonella Heidelberg	26	15	1.1.3.165.176.177.187	-	CMY-2	aac(6')-Iy	gyrA(83:SF);parC(57:TS)	-	-	-	-	tetA	sul2	-	-	-	-	-
373854	SRR7501648	2017	Chicken	Brazil	BCP	57	Salmonella Heidelberg	26	15	1.1.3.165.176.177.194	-	CMY-2	aac(6')-Iy	gyrA(83:SF);parC(57:TS)	-	-	-	-	tetA	sul2	-	-	-	-	-
371940	-	2017	Chicken	Brazil	BCP	58	Salmonella Heidelberg	26	15	1.1.3.165.176.177.230	-	CMY-2	aac(6')-Iy	gyrA(83:SF);parC(57:TS)	-	-	-	-	tetA	sul2	-	-	-	-	-
363521	SRR7516253	2017	Chicken	Brazil	BCP	32	Salmonella Heidelberg	26	15	1.1.3.17.17.17.131	-	CMY-2	aac(6')-Iy	gyrA(83:SF);parC(57:TS)	-	-	-	-	tetA	sul2	-	-	-	-	-
365352	SRR7439564	2017	Chicken	Brazil	BCP	32	Salmonella Heidelberg	26	15	1.1.3.17.17.17.17	-	CMY-2	aac(6')-Iy	gyrA(83:SF);parC(57:TS)	-	-	-	-	tetA	sul2	-	-	-	-	-
369978	SRR5585257	2017	Chicken	Brazil	BCP	128	Salmonella Heidelberg	26	15	1.1.3.17.17.68.148	-	CMY-2	aac(6')-Iy	gyrA(83:SF);parC(57:TS)	-	-	-	-	tetA	sul2	-	-	-	-	-
369976	SRR5583123	2017	Chicken	Brazil	BCP	127	Salmonella Heidelberg	26	15	1.1.3.17.17.68.149	-	CMY-2	aac(6')-Iy	gyrA(83:SF);parC(57:TS)	-	-	-	-	tetA	sul2	-	-	-	-	-
369870	SRR7533346	2017	Chicken	Brazil	BCP	130	Salmonella Heidelberg	26	15	1.1.3.17.17.68.151	-	CMY-2	aac(6')-Iy	gyrA(83:SF);parC(57:TS)	-	-	-	-	tetA	sul2	-	-	-	-	-
365403	SRR7506744	2017	Chicken	Brazil	BCP	37	Salmonella Heidelberg	26	15	1.1.3.17.17.68.68	-	CMY-2	aac(6')-Iy	gyrA(83:SF);parC(57:TS)	-	-	-	-	tetA	sul2	-	-	-	-	-
369974	SRR7506872	2017	Chicken	Brazil	BCP	126	Salmonella Heidelberg	26	15	1.1.3.17.17.68.68	-	CMY-2	aac(6')-Iy	gyrA(83:SF);parC(57:TS)	-	-	-	-	tetA	sul2	-	-	-	-	-
369982	SRR5583821	2017	Chicken	Brazil	BCP	130	Salmonella Heidelberg	26	15	1.1.3.17.17.68.68	-	CMY-2	aac(6')-Iy	gyrA(83:SF);parC(57:TS)	-	-	-	-	tetA	sul2	-	-	-	-	-
369008	SRR5584952	2017	Chicken	Brazil	BCP	130	Salmonella Heidelberg	26	15	1.1.3.17.17.68.68	-	CMY-2	aac(6')-Iy	gyrA(83:SF);parC(57:TS)	-	-	-	-	tetA	sul2	-	-	-	-	-
369009	SRR7501650	2017	Chicken	Brazil	BCP	127	Salmonella Heidelberg	26	15	1.1.3.17.17.68.69	-	CMY-2	aac(6')-Iy	gyrA(83:SF);parC(57:TS)	-	-	-	-	tetA	sul2	-	-	-	-	-
412044	SRR7501402	2017	Chicken	Brazil	BCP	79	Salmonella Heidelberg	26	15	1.1.3.172.185.186.196	-	CMY-2	aac(6')-Iy	gyrA(83:SF);parC(57:TS)	-	-	-	-	tetA	sul2	-	-	-	-	-
412043	SRR7511765	2017	Chicken	Brazil	BCP	79	Salmonella Heidelberg	26	15	1.1.3.172.185.186.249	-	CMY-2	aac(6')-Iy	gyrA(83:SF);parC(57:TS)	-	-	-	-	tetA	sul2	-	-	-	-	-
371941	SRR7523175	2017	Chicken	Brazil	BCP	131	Salmonella Heidelberg	26	15	1.1.3.174.189.191.201	-	CMY-2	aac(6')-Iy;aac(3)-VIa;aadA1	gyrA(83:SF);parC(57:TS)	-	-	-	-	tetA	sul1;sul2	-	-	-	-	-
391146	SRR7523054	2017	Chicken	Brazil	BCP	77	Salmonella Heidelberg	26	15	1.1.3.174.189.191.238	-	CMY-2	aac(6')-Iy;aac(3)-VIa;aadA1	gyrA(83:SF);parC(57:TS)	-	-	-	-	tetA	sul1;sul2	-	-	-	-	-
385526	SRR7533524	2017	Chicken	Brazil	BCP	72	Salmonella Heidelberg	26	15	1.1.3.182.201.203.215	-	CMY-2	aac(6')-Iy	gyrA(83:SF);parC(57:TS)	-	-	-	-	tetA	sul2	-	-	-	-	-
481508	SRR7501354	2018	Chicken	Brazil	BCP	107	Salmonella Heidelberg	26	15	1.1.3.183.203.205.217	-	CMY-2	aac(6')-Iy	gyrA(83:SF);parC(57:TS)	-	-	-	-	tetA	sul2	-	-	-	-	-
342962	SRR5584758	2017	Chicken	Brazil	BCP	16	Salmonella Heidelberg	26	15	1.1.3.19.113.113.113	-	-	aac(6')-Iy	gyrA(83:SF);parC(57:TS)	-	-	-	-	tetA	sul2	-	-	-	-	-
342970	SRR5585239	2017	Chicken	Brazil	BCP	16	Salmonella Heidelberg	26	15	1.1.3.19.113.132.132	-	-	aac(6')-Iy	gyrA(83:SF);parC(57:TS)	-	-	-	-	tetA	sul2	-	-	-	-	-
478566	SRR7511895	2018	Chicken	Brazil	BCP	106	Salmonella Heidelberg	26	15	1.1.3.19.146.147.153	-	CTX-M-2	aac(6')-Iy;aac(3)-VIa;aadA1	gyrA(83:SF);parC(57:TS)	-	-	-	-	tetA	sul1;sul2	-	-	-	-	-
478567	SRR7506429	2018	Chicken	Brazil	BCP	106	Salmonella Heidelberg	26	15	1.1.3.19.166.167.175	-	CTX-M-2	aac(6')-Iy;aac(3)-VIa;aadA1	gyrA(83:SF);parC(57:TS)	-	-	-	-	tetA	sul1;sul2	-	-	-	-	-
365405	SRR5584684	2017	Chicken	Brazil	BCP	39	Salmonella Heidelberg	26	15	1.1.3.19.19.19.19	-	CTX-M-2	aac(6')-Iy;aac(3)-VIa;aadA1	gyrA(83:SF);parC(57:TS)	-	-	-	-	tetA	sul1;sul2	-	-	-	-	-
387158	SRR7465062	2017	Chicken	Brazil	BCP	75	Salmonella Heidelberg	26	15	1.1.3.19.197.199.210	-	CTX-M-55;CTX-M-2	aac(6')-Iy;aac(3)-VIa;aadA1	gyrA(83:SF);parC(57:TS)	-	-	-	-	tetA	sul1;sul2	-	-	-	-	-
478568	SRR7501691	2018	Chicken	Brazil	BCP	106	Salmonella Heidelberg	26	15	1.1.3.19.221.223.235	-	CTX-M-2	aac(6')-Iy;aac(3)-VIa;aadA1	gyrA(83:SF);parC(57:TS)	-	-	-	-	tetA	sul1;sul2	-	-	-	-	-
342961	SRR5585135	2017	Chicken	Brazil	BCP	15	Salmonella Heidelberg	26	15	1.1.3.19.29.29.29	-	-	aac(6')-Iy	gyrA(83:SF);parC(57:TS)	-	mphB	-	-	tetA	sul2	-	-	-	-	-
342965	SRR7501296	2017	Chicken	Brazil	BCP	15	Salmonella Heidelberg	26	15	1.1.3.19.29.29.29	-	-	aac(6')-Iy	gyrA(83:SF);parC(57:TS)	-	mphB	-	-	tetA	sul2	-	-	-	-	-
342966	SRR5585076	2017	Chicken	Brazil	BCP	15	Salmonella Heidelberg	26	15	1.1.3.19.29.29.29	-	-	aac(6')-Iy	gyrA(83:SF);parC(57:TS)	-	mphB	-	-	tetA	sul2	-	-	-	-	-
342967	SRR7511852	2017	Chicken	Brazil	BCP	15	Salmonella Heidelberg	26	15	1.1.3.19.29.29.29	-	-	aac(6')-Iy	gyrA(83:SF);parC(57:TS)	-	mphB	-	-	tetA	sul2	-	-	-	-	-
342968	SRR5632816	2017	Chicken	Brazil	BCP	15	Salmonella Heidelberg	26	15	1.1.3.19.29.29.29	-	-	aac(6')-Iy	gyrA(83:SF);parC(57:TS)	-	mphB	-	-	tetA	sul2	-	-	-	-	-
345762	-	2017	Chicken	Brazil	BCP	21	Salmonella Heidelberg	26	15	1.1.3.19.85.85.85	-	-	aac(6')-Iy	gyrA(83:SF);parC(57:TS)	-	-	-	-	tetA	sul2	-	-	-	-	-
376322	-	2017	Chicken	Brazil	BCP	62	Salmonella Heidelberg	26	15	1.1.3.192.214.216.228	-	CMY-2	aac(6')-Iy	gyrA(83:SF);parC(57:TS)	-	-	-	-	tetA	sul2	-	-	-	-	-
435410	-	2017	Chicken	Brazil	BCP	91	Salmonella Heidelberg	26	15	1.1.3.193.215.217.229	-	-	aac(6')-Iy	gyrA(83:SF);parC(57:TS)	-	-	-	-	tetA	sul2	-	-	-	-	-
435409	-	2017	Chicken	Brazil	BCP	90	Salmonella Heidelberg	26	15	1.1.3.193.215.217.240	-	-	aac(6')-Iy	gyrA(83:SF);parC(57:TS)	-	-	-	-	tetA	sul2	-	-	-	-	-
457939	-	2017	Chicken	Not Stated	BCP	99	Salmonella Heidelberg	26	15	1.1.3.193.241.243.260	-	CTX-M-8	aac(6')-Iy	gyrA(83:SF);parC(57:TS)	-	-	-	-	tetA	sul2	-	-	-	-	-
486550	-	2018	Chicken	Brazil	BCP	110	Salmonella Heidelberg	26	15	1.1.3.195.217.219.231	-	CMY-2	aac(6')-Iy	gyrA(83:SF);parC(57:TS)	-	-	-	-	tetA	sul2	-	-	-	-	-
486551	-	2018	Chicken	Brazil	BCP	110	Salmonella Heidelberg	26	15	1.1.3.195.217.219.231	-	CMY-2	aac(6')-Iy	gyrA(83:SF);parC(57:TS)	-	-	-	-	tetA	sul2	-	-	-	-	-
385825	-	2017	Chicken	BRAZIL	BCP	124	Salmonella Heidelberg	26	15	1.1.3.200.229.231.244	-	-	aac(6')-Iy	gyrA_SET(83:S-F);parC_SET(57:T-S)	-	-	-	-	tet(A)-1	sul-2	-	-	-	-	-
369021	SRR5631592	2017	Chicken	Brazil	BCP	50	Salmonella Heidelberg	26	15	1.1.3.3.3.3.3	-	CMY-2	aac(6')-Iy	gyrA(83:SF);parC(57:TS)	-	-	-	-	tetA	sul2	-	-	-	-	-
369040	SRR7516522	2017	Chicken	Brazil	BCP	50	Salmonella Heidelberg	26	15	1.1.3.3.3.3.3	-	CMY-2	aac(6')-Iy	gyrA(83:SF);parC(57:TS)	-	-	-	-	tetA	sul2	-	-	-	-	-
369043	SRR7523846	2017	Chicken	Brazil	BCP	50	Salmonella Heidelberg	26	15	1.1.3.3.3.3.3	-	CMY-2	aac(6')-Iy	gyrA(83:SF);parC(57:TS)	-	-	-	-	tetA	sul2	-	-	-	-	-
368995	SRR7506865	2017	Chicken	Brazil	BCP	50	Salmonella Heidelberg	26	15	1.1.3.3.3.3.3	-	CMY-2	aac(6')-Iy	gyrA(83:SF);parC(57:TS)	-	-	-	-	tetA	sul2	-	-	-	-	-
369039	SRR5584998	2017	Chicken	Brazil	BCP	50	Salmonella Heidelberg	26	15	1.1.3.3.3.3.96	-	CMY-2	aac(6')-Iy	gyrA(83:SF);parC(57:TS)	-	-	-	-	tetA	sul2	-	-	-	-	-
387196	SRR7506453	2017	Chicken	Brazil	BCP	72	Salmonella Heidelberg	26	15	1.1.3.65.147.148.154	-	CMY-2	aac(6')-Iy	gyrA(83:SF);parC(57:TS)	-	-	dfrA1	-	tetA	sul2	-	-	-	-	-
385527	SRR7506442	2017	Chicken	Brazil	BCP	72	Salmonella Heidelberg	26	15	1.1.3.65.147.148.154	-	CMY-2	aac(6')-Iy	gyrA(83:SF);parC(57:TS)	-	-	dfrA1	-	tetA	sul2	-	-	-	-	-
365404	SRR5631604	2017	Chicken	Brazil	BCP	38	Salmonella Heidelberg	26	15	1.1.3.65.65.65.65	-	CMY-2	aac(6')-Iy;aph(6)-Id; strA-strB	gyrA(83:SF);parC(57:TS)	-	-	dfrA1	-	tetA	sul2	floR	-	-	-	-
345760	SRR5631669	2017	Chicken	Brazil	BCP	19	Salmonella Heidelberg	26	15	1.1.3.70.70.70.70	-	CMY-2	aac(6')-Iy	gyrA(83:SF);parC(57:TS)	-	-	-	-	tetA	sul2	-	-	-	-	-
345764	-	2017	Chicken	Brazil	BCP	19	Salmonella Heidelberg	26	15	1.1.3.70.70.70.70	-	CMY-2	aac(6')-Iy	gyrA(83:SF);parC(57:TS)	-	-	-	-	tetA	sul2	-	-	-	-	-
345765	SRR5633133	2017	Chicken	Brazil	BCP	19	Salmonella Heidelberg	26	15	1.1.3.74.74.74.74	-	-	aac(6')-Iy	gyrA(83:SF);parC(57:TS)	-	-	-	-	tetA	sul2	-	-	-	-	-
345761	SRR5633085	2017	Chicken	Brazil	BCP	20	Salmonella Heidelberg	26	15	1.1.3.8.10.10.10	-	CMY-2	aac(6')-Iy	gyrA(83:SF);parC(57:TS)	-	-	-	-	tetA	sul2	-	-	-	-	-
342963	SRR7501425	2017	Chicken	Brazil	BCP	17	Salmonella Heidelberg	26	15	1.1.3.8.106.106.106	-	-	aac(6')-Iy	gyrA(83:SF);parC(57:TS)	-	-	-	-	tetA	sul2	-	-	-	-	-
366325	SRR7516529	2017	Chicken	Brazil	BCP	40	Salmonella Heidelberg	26	15	1.1.3.8.126.126.126	-	CMY-2	aac(6')-Iy	gyrA(83:SF);parC(57:TS)	-	-	-	-	tetA	sul2	-	-	-	-	-
369980	SRR5583955	2017	Chicken	Brazil	BCP	129	Salmonella Heidelberg	26	15	1.1.3.8.13.13.13	-	-	aac(6')-Iy	gyrA(83:SF);parC(57:TS)	-	-	-	-	tetA	sul2	-	-	-	-	-
368981	SRR7501405	2017	Chicken	Brazil	BCP	129	Salmonella Heidelberg	26	15	1.1.3.8.13.13.13	-	-	aac(6')-Iy	gyrA(83:SF);parC(57:TS)	-	-	-	-	tetA	sul2	-	-	-	-	-
369025	-	2017	Chicken	Brazil	BCP	129	Salmonella Heidelberg	26	15	1.1.3.8.13.13.13	-	-	aac(6')-Iy	gyrA(83:SF);parC(57:TS)	-	-	-	-	tetA	sul2	-	-	-	-	-
368971	SRR5633101	2017	Chicken	Brazil	BCP	129	Salmonella Heidelberg	26	15	1.1.3.8.13.13.13	-	-	aac(6')-Iy	gyrA(83:SF);parC(57:TS)	-	-	-	-	tetA	sul2	-	-	-	-	-
369986	-	2017	Chicken	Brazil	BCP	126	Salmonella Heidelberg	26	15	1.1.3.8.13.13.146	-	-	aac(6')-Iy	gyrA(83:SF);parC(57:TS)	-	-	-	-	tetA	sul2	-	-	-	-	-
348779	SRR7533349	2017	Chicken	Brazil	BCP	27	Salmonella Heidelberg	26	15	1.1.3.8.15.15.15	-	CMY-2	aac(6')-Iy	gyrA(83:SF);parC(57:TS)	-	-	-	-	tetA	sul2	-	-	-	-	-
379427	SRR7501299	2017	Chicken	Brazil	BCP	67	Salmonella Heidelberg	26	15	1.1.3.8.150.151.158	-	TEM-1	aac(6')-Iy; aac(3)-VIa;aph(6)-Id; strA-strB	gyrA(83:SF);parC(57:TS)	-	mphB	-	-	tetA	sul1;sul2	-	-	-	-	terF;terE;terD;terC;terB
378689	SRR7511850	2017	Chicken	Brazil	BCP	66	Salmonella Heidelberg	26	15	1.1.3.8.150.151.242	-	TEM-1	aac(6')-Iy; aac(3)-VIa;aph(6)-Id; strA-strB	gyrA(83:SF);parC(57:TS)	-	mphB	-	-	tetA	sul1;sul2	-	-	-	-	terF;terE;terD;terC;terB
501581	SRR7506944	2018	Chicken	Brazil	BCP	114	Salmonella Heidelberg	26	15	1.1.3.8.155.156.163	-	CMY-2	aac(6')-Iy	gyrA(83:SF);parC(57:TS)	-	-	-	-	tetA	sul2	-	-	-	-	-
501526	SRR7506909	2018	Chicken	Brazil	BCP	114	Salmonella Heidelberg	26	15	1.1.3.8.155.156.163	-	CMY-2	aac(6')-Iy	gyrA(83:SF);parC(57:TS)	-	-	-	-	tetA	sul2	-	-	-	-	-
474914	-	2018	Chicken	Brazil	BCP	104	Salmonella Heidelberg	26	15	1.1.3.8.155.368.412	-	CMY-2	aac(6')-Iy	gyrA(83:SF);parC(57:TS)	-	-	-	-	tetA	sul2	-	-	-	-	-
478564	-	2018	Chicken	Brazil	BCP	106	Salmonella Heidelberg	26	15	1.1.3.8.155.368.412	-	CTX-M-2	aac(6')-Iy;aac(3)-VIa;aadA1	gyrA(83:SF);parC(57:TS)	-	-	-	-	tetA	sul1;sul2	-	-	-	-	-
474916	SRR7506747	2018	Chicken	Brazil	BCP	104	Salmonella Heidelberg	26	15	1.1.3.8.155.368.414	-	CMY-2	aac(6')-Iy	gyrA(83:SF);parC(57:TS)	-	-	-	-	tetA	sul2	-	-	-	-	-
484662	-	2018	Chicken	Brazil	BCP	106	Salmonella Heidelberg	26	15	1.1.3.8.155.368.414	-	CTX-M-2	aac(6')-Iy;aac(3)-VIa;aadA1	gyrA(83:SF);parC(57:TS)	-	-	-	-	tetA	sul1;sul2	-	-	-	-	-
497190	SRR7501714	2018	Chicken	Brazil	BCP	111	Salmonella Heidelberg	26	15	1.1.3.8.163.164.171	-	-	aac(6')-Iy	gyrA(83:SF); parC(57:TS); qnrB19	-	-	-	-	tetA	sul2	-	-	-	-	-
497191	-	2018	Chicken	Brazil	BCP	111	Salmonella Heidelberg	26	15	1.1.3.8.163.164.171	-	-	aac(6')-Iy	gyrA(83:SF); parC(57:TS); qnrB19	-	-	-	-	tetA	sul2	-	-	-	-	-
497192	-	2018	Chicken	Brazil	BCP	111	Salmonella Heidelberg	26	15	1.1.3.8.163.164.171	-	-	aac(6')-Iy	gyrA(83:SF); parC(57:TS); qnrB19	-	-	-	-	tetA	sul2	-	-	-	-	-
373853	SRR7506424	2017	Chicken	Brazil	BCP	57	Salmonella Heidelberg	26	15	1.1.3.8.174.175.185	-	CMY-2	aac(6')-Iy	gyrA(83:SF);parC(57:TS)	-	-	-	-	tetA	sul2	-	-	-	-	-
385525	SRR7506444	2017	Chicken	Brazil	BCP	71	Salmonella Heidelberg	26	15	1.1.3.8.198.200.212	-	CMY-2	aac(6')-Iy	gyrA(83:SF);parC(57:TS)	-	-	-	-	tetA	sul2	-	-	-	-	-
370940	SRR7506928	2017	Chicken	Brazil	BCP	53	Salmonella Heidelberg	26	15	1.1.3.8.204.206.218	-	CMY-2	aac(6')-Iy	gyrA(83:SF);parC(57:TS)	-	-	-	-	tetA	sul2	-	-	-	-	-
416231	-	2017	Chicken	Brazil	BCP	81	Salmonella Heidelberg	26	15	1.1.3.8.220.222.234	-	CTX-M-8	aac(6')-Iy	gyrA(83:SF);parC(57:TS)	-	-	-	-	tetA	sul2	-	-	-	-	-
378688	SRR7523679	2017	Chicken	Brazil	BCP	65	Salmonella Heidelberg	26	15	1.1.3.8.222.224.236	-	CMY-2	aac(6')-Iy	gyrA(83:SF);parC(57:TS)	-	-	-	-	tetA	sul2	-	-	-	-	-
363538	SRR5584590	2017	Chicken	Brazil	BCP	35	Salmonella Heidelberg	26	15	1.1.3.8.24.24.24	-	CMY-2	aac(6')-Iy	gyrA(83:SF);parC(57:TS)	-	-	-	-	tetA	sul2	-	-	-	-	-
363524	SRR5585127	2017	Chicken	Brazil	BCP	33	Salmonella Heidelberg	26	15	1.1.3.8.30.30.30	-	CMY-2	aac(6')-Iy	gyrA(83:SF);parC(57:TS)	-	-	-	-	tetA	sul2	-	-	-	-	-
385824	SRR7516557	2017	Chicken	Brazil	BCP	74	Salmonella Heidelberg	26	15	1.1.3.8.31.190.200	-	CMY-2	aac(6')-Iy	gyrA(83:SF); parC(57:TS); qnrB19	-	-	-	-	tetA	sul2	-	-	-	-	-
363522	SRR5585192	2017	Chicken	Brazil	BCP	32	Salmonella Heidelberg	26	15	1.1.3.8.31.31.31	-	CMY-2	aac(6')-Iy	gyrA(83:SF);parC(57:TS)	-	-	-	-	tetA	sul2	-	-	-	-	-
364212	SRR5584049	2017	Chicken	Brazil	BCP	36	Salmonella Heidelberg	26	15	1.1.3.8.31.31.41	-	CMY-2	aac(6')-Iy	gyrA(83:SF);parC(57:TS)	-	-	-	-	tetA	sul2	-	-	-	-	-
364213	SRR7516266	2017	Chicken	Brazil	BCP	36	Salmonella Heidelberg	26	15	1.1.3.8.31.95.95	-	CMY-2	aac(6')-Iy	gyrA(83:SF);parC(57:TS)	-	-	-	-	tetA	sul2	-	-	-	-	-
369006	SRR7527967	2017	Chicken	Brazil	BCP	48	Salmonella Heidelberg	26	15	1.1.3.8.38.38.143	-	CMY-2	aac(6')-Iy	gyrA(83:SF);parC(57:TS)	-	-	-	-	tetA	sul2	-	-	-	-	-
368961	SRR5584094	2017	Chicken	Brazil	BCP	48	Salmonella Heidelberg	26	15	1.1.3.8.38.38.38	-	CMY-2	aac(6')-Iy	gyrA(83:SF);parC(57:TS)	-	-	-	-	tetA	sul2	-	-	-	-	-
369031	SRR7501325	2017	Chicken	Brazil	BCP	48	Salmonella Heidelberg	26	15	1.1.3.8.38.38.38	-	CMY-2	aac(6')-Iy	gyrA(83:SF);parC(57:TS)	-	-	-	-	tetA	sul2	-	-	-	-	-
368991	SRR7516286	2017	Chicken	Brazil	BCP	48	Salmonella Heidelberg	26	15	1.1.3.8.38.38.67	-	CMY-2	aac(6')-Iy	gyrA(83:SF);parC(57:TS)	-	-	-	-	tetA	sul2	-	-	-	-	-
345768	-	2017	Chicken	Brazil	BCP	26	Salmonella Heidelberg	26	15	1.1.3.8.51.51.51	-	CTX-M-2;TEM-1	aac(6')-Iy; aac(3)-VIa;aph(6)-Id; strA-strB	gyrA(83:SF);parC(57:TS)	-	mphB	-	-	tetA	sul1;sul2	-	-	-	-	terF;terE;terD;terC;terB
345763	SRR5633396	2017	Chicken	Brazil	BCP	22	Salmonella Heidelberg	26	15	1.1.3.8.71.71.141	-	CMY-2	aac(6')-Iy	gyrA(83:SF);parC(57:TS)	-	-	-	-	tetA	sul2	-	-	-	-	-
345759	SRR5633088	2017	Chicken	Brazil	BCP	18	Salmonella Heidelberg	26	15	1.1.3.8.71.71.71	-	CMY-2	aac(6')-Iy	gyrA(83:SF);parC(57:TS)	-	-	-	-	tetA	sul2	-	-	-	-	-
342964	SRR5633077	2017	Chicken	Brazil	BCP	17	Salmonella Heidelberg	26	15	1.1.3.8.73.73.73	-	CMY-2	aac(6')-Iy	gyrA(83:SF);parC(57:TS)	-	-	-	-	tetA	sul2	-	-	-	-	-
369990	SRR5583084	2017	Chicken	Brazil	BCP	44	Salmonella Heidelberg	26	15	1.1.3.8.8.8.145	-	CMY-2	aac(6')-Iy	gyrA(83:SF);parC(57:TS)	-	-	-	-	tetA	sul2	-	-	-	-	-
369988	SRR5583081	2017	Chicken	Brazil	BCP	44	Salmonella Heidelberg	26	15	1.1.3.8.8.8.150	-	CMY-2	aac(6')-Iy	gyrA(83:SF);parC(57:TS)	-	-	-	-	tetA	sul2	-	-	-	-	-
368989	SRR5632970	2017	Chicken	Brazil	BCP	47	Salmonella Heidelberg	26	15	1.1.3.8.8.8.8	-	CMY-2	aac(6')-Iy	gyrA(83:SF);parC(57:TS)	-	-	-	-	tetA	sul2	-	-	-	-	-
345766	SRR5585228	2017	Chicken	Brazil	BCP	20	Salmonella Heidelberg	26	15	1.1.3.8.89.89.89	-	CMY-2	aac(6')-Iy	gyrA(83:SF);parC(57:TS)	-	-	-	-	tetA	sul2	-	-	-	-	-
345767	SRR5631653	2017	Chicken	Brazil	BCP	20	Salmonella Heidelberg	26	15	1.1.3.8.94.94.94	-	CMY-2	aac(6')-Iy	gyrA(83:SF);parC(57:TS)	-	-	-	-	tetA	sul2	-	-	-	-	-
421575	SRR7501404	2017	Chicken	Brazil	BCP	84	Salmonella Heidelberg	26	15	1.1.3.81.244.246.264	-	CMY-2	aac(6')-Iy	gyrA(83:SF);parC(57:TS)	-	-	-	-	tetA	sul2	-	-	-	-	-
371944	SRR7511769	2017	Chicken	Brazil	BCP	131	Salmonella Heidelberg	26	15	1.1.3.84.152.153.160	-	CMY-2	aac(6')-Iy	gyrA(83:SF);parC(57:TS)	-	-	-	-	tetA	sul2	-	-	-	-	-
371945	SRR7523140	2017	Chicken	Brazil	BCP	132	Salmonella Heidelberg	26	15	1.1.3.84.152.153.184	-	CMY-2	aac(6')-Iy	gyrA(83:SF);parC(57:TS)	-	-	-	-	tetA	sul2	-	-	-	-	-
371947	-	2017	Chicken	Brazil	BCP	132	Salmonella Heidelberg	26	15	1.1.3.84.152.153.188	-	CMY-2	aac(6')-Iy	gyrA(83:SF);parC(57:TS)	-	-	-	-	tetA	sul2	-	-	-	-	-
371943	SRR7522906	2017	Chicken	Brazil	BCP	131	Salmonella Heidelberg	26	15	1.1.3.84.152.153.189	-	CMY-2	aac(6')-Iy	gyrA(83:SF);parC(57:TS)	-	-	-	-	tetA	sul2	-	-	-	-	-
374578	SRR7516483	2017	Chicken	Brazil	BCP	132	Salmonella Heidelberg	26	15	1.1.3.84.152.153.189	-	CMY-2	aac(6')-Iy	gyrA(83:SF);parC(57:TS)	-	-	-	-	tetA	sul2	-	-	-	-	-
376246	-	2017	Chicken	Brazil	BCP	64	Salmonella Heidelberg	26	15	1.1.3.84.152.153.189	-	CMY-2	aac(6')-Iy	gyrA(83:SF);parC(57:TS)	-	-	-	-	tetA	sul2	-	-	-	-	-
371942	SRR7506825	2017	Chicken	Brazil	BCP	132	Salmonella Heidelberg	26	15	1.1.3.84.152.153.197	-	CMY-2	aac(6')-Iy	gyrA(83:SF);parC(57:TS)	-	-	-	-	tetA	sul2	-	-	-	-	-
371946	-	2017	Chicken	Brazil	BCP	132	Salmonella Heidelberg	26	15	1.1.3.84.152.153.233	-	CMY-2	aac(6')-Iy	gyrA(83:SF);parC(57:TS)	-	-	-	-	tetA	sul2	-	-	-	-	-
377318	SRR7511930	2017	Chicken	Brazil	BCP	64	Salmonella Heidelberg	26	15	1.1.3.84.152.153.259	-	CMY-2	aac(6')-Iy	gyrA(83:SF);parC(57:TS)	-	-	-	-	tetA	sul2	-	-	-	-	-
342971	SRR7501162	2017	Chicken	Brazil	BCP	16	Salmonella Heidelberg	26	15	1.1.3.84.84.84.119	-	CMY-2	aac(6')-Iy	gyrA(83:SF);parC(57:TS)	-	-	-	-	tetA	sul2	-	-	-	-	-
342969	SRR5633236	2017	Chicken	Brazil	BCP	16	Salmonella Heidelberg	26	15	1.1.3.84.84.84.84	-	CMY-2	aac(6')-Iy	gyrA(83:SF);parC(57:TS)	-	-	-	-	tetA	sul2	-	-	-	-	-
38378	SRR1969455	2014	Chicken	THAILAND	BCP	119	Salmonella Agona	54	13	1.1.4.112.134.141.141	-	TEM-117	aac(3)-IId;aadA-17;aac(6')-Iy;aadA-2	parC(57:TS)	-	lnu-(F)	-	-	-	-	-	-	-	-	-
449738	SRR7506878	2017	Chicken	Thailand	BCP	96	Salmonella Kedougou	291	1543	1.1.4.23.23.23.23	-	-	aac(6')-Iaa	-	-	-	-	-	-	-	-	-	-	-	-
449739	SRR7501517	2017	Chicken	Thailand	BCP	96	Salmonella Kedougou	291	1543	1.1.4.23.23.23.25	-	-	aac(6')-Iaa	-	-	-	-	-	-	-	-	-	-	-	-
449741	SRR7516569	2017	Chicken	Thailand	BCP	96	Salmonella Kedougou	291	1543	1.1.4.23.23.23.25	-	-	aac(6')-Iaa	-	-	-	-	-	-	-	-	-	-	-	-
449742	-	2017	Chicken	Thailand	BCP	96	Salmonella Kedougou	291	1543	1.1.4.23.23.23.25	-	-	aac(6')-Iaa	-	-	-	-	-	-	-	-	-	-	-	-
449740	SRR7506934	2017	Chicken	Thailand	BCP	96	Salmonella Kedougou	291	1543	1.1.4.23.23.23.59	-	-	aac(6')-Iaa	-	-	-	-	-	-	-	-	-	-	-	-
370944	SRR6190513	2017	Chicken	Brazil	BCP	56	Salmonella Infantis	31	32	1.1.4.526.546.559.601	-	-	aac(6')-Iy	gyrA(87:DY);parC(57:TS)	-	-	dfrA14	-	tetA	sul1	-	-	-	-	-
497315	SRR7506818	2018	Chicken	Chile	BCP	112	Salmonella Infantis	31	32	1.1.40.40.599.616.797	-	-	aac(6')-Iy	gyrA(87:DY);parC(57:TS)	-	-	dfrA14	-	tetA	sul1	-	-	-	-	-
497313	-	2018	Chicken	Chile	BCP	112	Salmonella Infantis	31	32	1.1.40.40.599.616.798	-	-	aac(6')-Iy	gyrA(87:DY);parC(57:TS)	-	-	dfrA14	-	tetA	sul1	-	-	-	-	-
511857	-	2018	Chicken	Chile	BCP	116	Salmonella Infantis	31	32	1.1.40.40.599.616.807	-	-	aac(6')-Iy	gyrA(87:DY);parC(57:TS)	-	-	dfrA14	-	tetA	sul1	-	-	-	-	-
506074	SRR7501314	2018	Chicken	Chile	BCP	115	Salmonella Infantis	31	32	1.1.40.40.663.692.801	-	CTX-M-65	aac(6')-Iy;aph(4)-Ia,aadD;aac(3)-IVa	gyrA(87:DY);parC(57:TS)	-	-	-	-	tetA	sul1	floR	-	-	-	-
506077	-	2018	Chicken	Chile	BCP	115	Salmonella Infantis	31	32	1.1.40.40.663.692.802	-	CTX-M-65	aac(6')-Iy;aph(4)-Ia,aadD;aac(3)-IVa	gyrA(87:DY);parC(57:TS)	-	-	-	-	tetA	sul1	floR	-	-	-	-
511858	SRR7501166	2018	Chicken	Chile	BCP	117	Salmonella Infantis	31	32	1.1.40.40.668.697.808	-	-	aac(6')-Iy;aph(4)-Ia,aadD;aac(3)-IVa	gyrA(87:DY);parC(57:TS)	-	-	-	-	tetA	sul1	floR	-	-	fosA3	-
370886	SRR6900963	2017	Chicken	Brazil	BCP	49	Salmonella Enteritidis	4	11	1.1.53.76.2965.3755.7293	-	-	aac(6')-Iy	gyrA(87:DN)	-	-	-	-	-	-	-	-	-	-	-
136763	-	2015	Betel leaves	Not Stated	BCP	175	Salmonella Bareilly	206	909	1.1.54.84.84.85.85	-	-	aac(6')-Iy	parC(57:TS)	-	-	-	-	-	-	-	-	-	-	-
136764	-	2015	Betel leaves	Not Stated	BCP	175	Salmonella Bareilly	206	909	1.1.54.84.84.85.85	-	-	aac(6')-Iy	parC(57:TS)	-	-	-	-	-	-	-	-	-	-	-
83305	SRR1968819	2015	Chicken	Israel	BCP	4	Salmonella Infantis	31	32	1.1.56.228.228.228.228	-	-	aac(6')-Iy	parC(57:TS)	-	-	-	-	-	-	-	-	-	-	-
83304	SRR1966407	2015	Chicken	Israel	BCP	4	Salmonella Infantis	31	32	1.1.56.277.277.277.277	-	-	aac(6')-Iy	gyrA(87:DY);parC(57:TS)	-	-	-	-	tetA	sul1	-	-	-	-	-
83306	SRR1969621	2015	Chicken	Israel	BCP	4	Salmonella Infantis	31	32	1.1.56.277.277.277.332	-	-	aac(6')-Iy	gyrA(87:DY);parC(57:TS)	-	-	-	-	tetA	sul1	-	-	-	-	-
83303	SRR1966930	2015	Chicken	Israel	BCP	4	Salmonella Infantis	31	32	1.1.56.56.56.56.56	-	-	aac(6')-Iy	gyrA(87:DY);parC(57:TS)	-	-	-	-	tetA	sul1	-	-	-	-	-
423893	SRR6518293	2017	Betel leaves	INDIA	Retail	R40	Salmonella Bareilly	206	909	1.1.63.97.97.98.98	-	-	aac(6')-Iy	parC(57:TS)	-	-	-	-	-	-	-	-	-	-	-
23900552	SRR1646139	2012	Betel leaves	Bangladesh	BCP	124	Salmonella Virchow	70	197	1.1.79.105.121.123.126	-	-	aac(6')-Iy	parC(57:TS)	-	-	-	-	-	-	-	-	-	-	-
20220677	SRR1645258	2012	Betel leaves	Bangladesh	BCP	88	Salmonella Virchow	70	197	1.1.80.106.122.124.127	-	-	aac(6')-Iy	parC(57:TS)	-	-	-	-	-	-	-	-	-	-	-
417419	SRR7523765	2017	Chicken	Thailand	BCP	83	Salmonella Weltevreden	205	365	1.2.2.193.255.259.263	-	-	aac(6')-Iaa	parC(57:TS)	-	-	-	-	tetA	-	-	-	-	-	-
417259	-	2017	Chicken	Thailand	BCP	83	Salmonella Weltevreden	205	365	1.2.2.193.255.259.263	-	-	aac(6')-Iaa	parC(57:TS)	-	-	-	-	tetA	-	-	-	-	-	-
103730	SRR7516533	2015	Chicken	Thailand	BCP	6	Salmonella Albany	45	292	1.2.2.2.2.2.2	-	CARB2	aac(6')-Iaa	gyrA(87:DN);parC(57:TS)	-	-	dfrA1	-	tetG	sul1	floR	-	-	-	-
103761	SRR7501512	2015	Chicken	Thailand	BCP	7	Salmonella Virchow	9	16	1.2.2.43.43.156.448	-	-	aac(6')-Iy	gyrA(87:DY)	-	-	-	-	-	-	-	-	-	-	-
31908	SRR1966742	2014	Chicken	Thailand	BCP	1	Salmonella Albany	45	292	1.2.25.25.25.25.25	-	TEM-117	aac(6')-Iaa; aac(3)-IId; aadA17; aadA2	parC(57:TS)	-	lnuF	-	-	-	-	-	-	-	-	-
172449	SRR7501696	2015	Chicken	Thailand	BCP	9	Salmonella Albany	45	292	1.2.8.21.21.21.21	-	TEM-117	aac(6')-Iaa;aadA17;aadA2	parC(57:TS)	-	lnuF	-	-	-	-	-	-	-	-	-
271090	SRR7511788	2016	Chicken	Thailand	BCP	10	Salmonella Albany	45	292	1.2.8.8.32.32.32	-	TEM-117	aac(6')-Iaa;aadA17;aadA2	parC(57:TS)	-	lnuF	-	-	-	-	-	-	-	-	-
390074	SRR7501742	2017	Chicken	Not Stated	BCP	76	Salmonella Albany	45	292	1.2.8.8.35.35.35	-	TEM-117	aac(6')-Iaa; aac(3)-IId; aadA17; aadA2	parC(57:TS)	-	lnuF	-	-	-	-	-	-	-	-	-
38379	SRR1969851	2014	Chicken	Thailand	BCP	2	Salmonella Albany	45	292	1.2.8.8.8.8.31	-	TEM-117	aac(6')-Iaa; aac(3)-IId; aadA17; aadA2	parC(57:TS)	-	lnuF	-	-	-	-	-	-	-	-	-
38396	SRR1966377	2014	Chicken	THAILAND	BCP	120	Salmonella Albany	45	292	1.2.8.8.8.8.34	-	TEM-117	aac(6')-Iaa;aac(3)-IId;aadA-17;aadA-2	parC(57:TS)	-	lnu-(F)	-	-	-	-	-	-	-	-	-
38380	SRR1966085	2014	Chicken	Thailand	BCP	2	Salmonella Albany	45	292	1.2.8.8.8.8.8	-	TEM-117	aac(6')-Iaa; aac(3)-IId; aadA17; aadA2	parC(57:TS)	-	lnuF	-	-	-	-	-	-	-	-	-
37001	SRR1969557	2014	Chicken	Thailand	BCP	2	Salmonella Albany	45	292	1.2.8.8.8.8.8	-	TEM-117	aac(6')-Iaa; aac(3)-IId; aadA17; aadA2	parC(57:TS)	-	lnuF	-	-	-	-	-	-	-	-	-
379423	SRR6518294	2017	Curry leaves	Not Stated	Retail	R13	Salmonella Weltevreden	205	365	1.5.173.226.238.240.244	-	-	aac(6')-Iaa	parC(57:TS)	-	-	-	-	-	-	-	-	-	-	-
381344	SRR6518315	2017	Curry leaves	India	Retail	R22	Salmonella Weltevreden	205	365	1.5.193.227.239.241.245	-	-	aac(6')-Iaa	gyrA(87:DN);parC(57:TS)	-	-	-	-	-	-	-	-	-	-	-
412029	SRR6518329	2017	Curry leaves	Not Stated	Retail	R35	Salmonella Weltevreden	205	365	1.5.197.236.251.255.259	-	TEM-1	aph(6)Id; aadA2; aac(6')Iaa; aadA15; strA -strB	parC(57:TS); qnrS1	-	mphA	dfrA12	-	tetM;tetA	sul1;sul3	catA2	-	-	-	terF;terE;terD;terC;terB
9134	SRR1968498	2014	Betel leaves	Bangladesh	BCP	173	Salmonella Virchow	70	197	1.59.69.82.95.95.97	-	-	aac(6')-Iy	parC(57:TS)	-	-	-	-	-	-	-	-	-	-	-
414632	SRR7911521	2017	Chicken	Thailand	BCP	80	Salmonella Give	67	516	1.6.6.64.67.68.86	-	-	aac(6')-Iy	gyrA(83:SY);parC(57:TS)	-	-	-	-	-	-	-	-	-	-	-
427526	SRR7501303	2017	Chicken	Not Stated	BCP	87	Salmonella Give	67	516	1.6.6.65.68.69.90	-	-	aac(6')-Iy	gyrA(83:SY);parC(57:TS)	-	-	-	-	-	-	-	-	-	-	-
424712	-	2017	Chicken	Not Stated	BCP	86	Salmonella Braenderup	24	22	1.8.52.75.494.542.663	-	-	aac(6')-Iaa	gyrA(87:DY);parC(57:TS)	-	-	-	-	-	-	-	-	-	-	-
456168	SRR7511843	2017	Chicken	Thailand	BCP	101	Salmonella Braenderup	24	22	1.8.52.75.494.542.680	-	-	aac(6')-Iaa	gyrA(87:DY);parC(57:TS)	-	-	-	-	-	-	-	-	-	-	-
456169	SRR7506990	2017	Chicken	Thailand	BCP	101	Salmonella Braenderup	24	22	1.8.52.75.494.542.680	-	-	aac(6')-Iaa	gyrA(87:DY);parC(57:TS)	-	-	-	-	-	-	-	-	-	-	-
456167	SRR7533383	2017	Chicken	Thailand	BCP	101	Salmonella Braenderup	24	22	1.8.52.75.494.542.682	-	-	aac(6')-Iaa	gyrA(87:DY);parC(57:TS)	-	-	-	-	-	-	-	-	-	-	-
419033	SRR6518309	2017	Curry leaves	Not Stated	Retail	R38	Salmonella Typhimurium	1	19	Not SNP-typed	-	-	aac(6')-Iaa	-	-	-	-	-	-	-	-	-	-	-	-
381279	SRR6165483	2017	Curry leaves	Not Stated	Retail	R20	Salmonella Newport	3	46	28.37.43.195.216.232.261	-	-	aac(6')-Iy	-	-	-	-	-	-	-	-	-	-	-	-
147845	-	2015	Betel leaves	India	BCP	176	Salmonella Weltevreden	205	365	11.24.24.45.45.45.45	-	-	aac(6')-Iaa	parC(57:TS)	-	-	-	-	-	-	-	-	-	-	-
147846	-	2015	Betel leaves	India	BCP	176	Salmonella Weltevreden	205	365	11.24.24.45.45.45.45	-	-	aac(6')-Iaa	parC(57:TS)	-	-	-	-	-	-	-	-	-	-	-
153159	-	2015	Betel leaves	India	BCP	178	Salmonella Weltevreden	205	365	11.24.24.45.45.45.45	-	-	aac(6')-Iaa	parC(57:TS)	-	-	-	-	-	-	-	-	-	-	-
379428	SRR6518338	2017	Curry leaves	Not Stated	Retail	R17	Salmonella Uzaramo	ND	4543	Not SNP-typed	-	-	aac(6')-Iy	parC(57:TS)	-	-	-	-	-	-	-	-	-	-	-
379429	SRR6518323	2017	Curry leaves	Not Stated	Retail	R18	Salmonella Uzaramo	ND	4543	Not SNP-typed	-	-	aac(6')-Iy	parC(57:TS)	-	-	-	-	-	-	-	-	-	-	-
379430	SRR6518339	2017	Curry leaves	India	Retail	R19	Salmonella Uzaramo	ND	4543	Not SNP-typed	-	-	aac(6')-Iy	parC(57:TS)	-	-	-	-	-	-	-	-	-	-	-
382677	SRR6518302	2017	Curry leaves	Not Stated	Retail	R23	Salmonella Uzaramo	ND	4543	Not SNP-typed	-	-	aac(6')-Iy	parC(57:TS)	-	-	-	-	-	-	-	-	-	-	-
367373	SRR6518312	2017	Curry leaves	Not Stated	Retail	R2	Salmonella Kentucky	164	314	1.1.1.2.30.30.52	-	-	aac(6')-Iy	parC(57:TS)	-	-	-	-	-	-	-	-	-	-	-
316676	SRR6518304	2016	Betel leaves	MALAYSIA	BCP	187	Salmonella Newport	7	31	12.97.210.231.245.252.267	-	-	aac(6')-Iy	parC(57:TS)	-	-	-	-	-	-	-	-	-	-	-
387195	SRR6518324	2017	Curry leaves	Sri Lanka	Retail	R26	Salmonella Guildford	ND	4288	Not SNP-typed	-	-	aac(6')-Iy	parC(57:TS)	-	-	-	-	-	-	-	-	-	-	-
376361	SRR6518307	2017	Curry leaves	Not Stated	Retail	R10	Salmonella Mount	160	287	Not SNP-typed	-	-	aac(6')-Iy	parC(57:TS)	-	-	-	-	-	-	-	-	-	-	-
25213	SRR1969747	2014	Betel leaves	Bangladesh	BCP	174	Salmonella Stanley	29	29	136.224.261.285.320.335.350	-	-	aac(6')-Iy	parC(57:TS)	-	-	-	-	-	-	-	-	-	-	-
381280	SRR6518333	2017	Curry leaves	Kenya	Retail	R21	Salmonella Kasenyi	ND	4546	Not SNP-typed	-	-	aac(6')-Iaa	parC(57:TN)	-	-	-	-	-	-	-	-	-	-	-
449466	SRR6518337	2017	Curry leaves	Not Stated	Caterer	R42	Salmonella Cerro	ND	3399	Not SNP-typed	-	-	aac(6')-Iy	-	-	-	-	-	-	-	-	-	-	-	-
385904	SRR6518289	2017	Betel leaves	SRI LANKA	Retail	R28	Salmonella Litchfield	61	214	14.15.17.17.17.17.17	-	-	aac(6')-Iy	-	-	-	-	-	-	-	-	-	-	-	-
377315	SRR6193011	2017	Curry leaves	Not Stated	Retail	R12	Salmonella Arizonae	126	430	Not SNP-typed	-	-	aac(6')-Iy	parC(57:TS)	-	-	-	-	-	-	-	-	-	-	-
374617	SRR6518328	2017	Curry leaves	Not Stated	Retail	R6	Salmonella Typhimurium	138	36	5.5.5.231.256.264.275	-	-	aac(6')-Iaa	-	-	-	-	-	-	-	-	-	-	-	-
385906	SRR6518296	2017	Curry leaves	Not Stated	Retail	R30	Salmonella Umbilo	312	2014	Not SNP-typed	-	-	aac(6')-Iy	parC(57:TS)	-	-	-	-	-	-	-	-	-	-	-
387100	SRR6518295	2017	Betel leaves	BANGLADESH	Retail	R24	Salmonella Newport	7	31	182.194.200.213.222.225.234	-	-	aac(6')-Iy	parC(57:TS)	-	-	-	-	-	-	-	-	-	-	-
374032	SRR6518301	2017	Curry leaves	India	Retail	R4	Salmonella Hvittingfoss	ND	4544	Not SNP-typed	-	-	aac(6')-Iy	-	-	-	-	-	-	-	-	-	-	-	-
377353	SRR6518334	2017	Curry leaves	Not Stated	Retail	R7	Salmonella Hvittingfoss	ND	4544	Not SNP-typed	-	-	aac(6')-Iy	-	-	-	-	-	-	-	-	-	-	-	-
376243	SRR6518305	2017	Curry leaves	Not Stated	Retail	R11	Salmonella Stanleyville	ND	4291	Not SNP-typed	-	-	aac(6')-Iaa	parC(57:TS)	-	-	-	-	-	-	-	-	-	-	-
136758	-	2015	Betel leaves	Not Stated	BCP	175	Salmonella Virchow	70	197	2.2.2.2.2.2.2	-	-	aac(6')-Iy	parC(57:TS)	-	-	-	-	-	-	-	-	-	-	-
136760	-	2015	Betel leaves	Not Stated	BCP	175	Salmonella Virchow	70	197	2.2.2.2.2.2.2	-	-	aac(6')-Iy	parC(57:TS)	-	-	-	-	-	-	-	-	-	-	-
142228	-	2015	Betel leaves	Not Stated	BCP	175	Salmonella Virchow	70	197	2.2.2.2.2.2.2	-	-	aac(6')-Iy	parC(57:TS)	-	-	-	-	-	-	-	-	-	-	-
142229	-	2015	Betel leaves	Not Stated	BCP	175	Salmonella Virchow	70	197	2.2.2.2.2.2.2	-	-	aac(6')-Iy	parC(57:TS)	-	-	-	-	-	-	-	-	-	-	-
136761	-	2015	Betel leaves	Not Stated	BCP	175	Salmonella Virchow	70	197	2.2.2.2.2.2.2	-	-	aac(6')-Iy	parC(57:TS)	-	-	-	-	-	-	-	-	-	-	-
142231	-	2015	Betel leaves	Not Stated	BCP	175	Salmonella Virchow	70	197	2.2.2.2.2.2.2	-	-	aac(6')-Iy	parC(57:TS)	-	-	-	-	-	-	-	-	-	-	-
136766	-	2015	Betel leaves	Not Stated	BCP	175	Salmonella Virchow	70	197	2.2.2.2.2.2.2	-	-	aac(6')-Iy	parC(57:TS)	-	-	-	-	-	-	-	-	-	-	-
157341	-	2015	Betel leaves	India	BCP	180	Salmonella Virchow	70	197	2.2.8.8.8.8.8	-	-	aac(6')-Iy	parC(57:TS)	-	-	-	-	-	-	-	-	-	-	-
157308	-	2015	Betel leaves	India	BCP	180	Salmonella Virchow	70	197	2.2.8.8.8.8.8	-	-	aac(6')-Iy	parC(57:TS)	-	-	-	-	-	-	-	-	-	-	-
362760	SRR5633111	2017	Chicken	Brazil	BCP	31	Salmonella Minnesota	77	548	2.4.4.12.12.12.12	-	CMY-2	aac(6')-Iy; aadA1b	parC(57:TS)	-	-	-	-	tetA	sul2	-	-	-	-	-
362761	SRR5584868	2017	Chicken	Brazil	BCP	31	Salmonella Minnesota	77	548	2.4.4.12.12.12.12	-	CMY-2	aac(6')-Iy; aadA1b	parC(57:TS)	-	-	-	-	tetA	sul2	-	-	-	-	-
362762	SRR5585331	2017	Chicken	Brazil	BCP	31	Salmonella Minnesota	77	548	2.4.4.12.12.12.33	-	CMY-2	aac(6')-Iy; aadA1b	parC(57:TS)	-	-	-	-	tetA	sul2	-	-	-	-	-
362763	SRR7501179	2017	Chicken	Brazil	BCP	31	Salmonella Minnesota	77	548	2.4.4.12.12.12.36	-	CMY-2	aac(6')-Iy;aadA1b	parC(57:TS)	-	-	-	-	tetA	sul2	-	-	-	-	-
362764	SRR5585377	2017	Chicken	Brazil	BCP	31	Salmonella Minnesota	77	548	2.4.4.12.12.12.36	-	CMY-2	aac(6')-Iy;aadA1b	parC(57:TS)	-	-	-	-	tetA	sul2	-	-	-	-	-
376320	SRR7501152	2017	Chicken	Brazil	BCP	61	Salmonella Minnesota	77	548	2.4.4.16.16.16.21	-	CMY-2	aac(6')-Iy; aadA1b	parC(57:TS); qnrB19	-	-	-	-	tetA	sul2	-	-	-	-	-
376321	-	2017	Chicken	Brazil	BCP	61	Salmonella Minnesota	77	548	2.4.4.16.16.16.21	-	CMY-2	aac(6')-Iy; aadA1b	parC(57:TS); qnrB19	-	-	-	-	tetA	sul2	-	-	-	-	-
408540	-	2017	Chicken	Brazil	BCP	78	Salmonella Minnesota	77	548	2.4.4.4.4.4.15	-	CMY-18	aac(6')-Iy	parC(57:TS); qnrB19	-	-	-	-	tetA	sul2	-	-	-	-	-
474912	SRR7506739	2018	Chicken	Brazil	BCP	102	Salmonella Minnesota	77	548	2.4.4.4.4.4.35	-	CMY-2	aac(6')-Iy	parC(57:TS); qnrB19	-	-	-	-	tetA	sul2	-	-	-	-	-
411506	SRR7501711	2017	Chicken	Brazil	BCP	78	Salmonella Minnesota	77	548	2.4.4.4.4.4.39	-	CMY-2	aac(6')-Iy	parC(57:TS); qnrB19	-	-	-	-	tetA	sul2	-	-	-	-	-
432261	-	2017	Chicken	Brazil	BCP	89	Salmonella Minnesota	77	548	2.4.4.4.4.4.39	-	CMY-2	aac(6')-Iy	parC(57:TS); qnrB19	-	-	-	-	tetA	sul2	-	-	-	-	-
406645	-	2017	Chicken	Brazil	BCP	78	Salmonella Minnesota	77	548	2.4.4.4.4.4.4	-	CMY-2	aac(6')-Iy	parC(57:TS); qnrB19	-	-	-	-	tetA	sul2	-	-	-	-	-
373824	-	2017	Chicken	Brazil	BCP	54	Salmonella Minnesota	77	548	2.4.4.5.10.10.10	-	CMY-2	aac(6')-Iy; aadA1b	parC(57:TS); qnrB19	-	-	-	-	tetA	sul2	-	-	-	-	-
481509	SRR7501324	2018	Chicken	Brazil	BCP	108	Salmonella Minnesota	77	548	2.4.4.5.37.37.37	-	CMY-2	aac(6')-Iy	parC(57:TS)	-	-	-	-	tetA	sul2	-	-	-	-	-
379344	SRR7501736	2017	Chicken	Brazil	BCP	68	Salmonella Minnesota	77	548	2.4.4.5.5.5.26	-	CMY-2	aac(6')-Iy; aadA1b	parC(57:TS); qnrB19	-	-	-	-	tetA	sul2	-	-	-	-	-
379345	-	2017	Chicken	Brazil	BCP	68	Salmonella Minnesota	77	548	2.4.4.5.5.5.5	-	CMY-2	aac(6')-Iy; aadA1b	parC(57:TS); qnrB19	-	-	-	-	tetA	sul2	-	-	-	-	-
379346	SRR7501408	2017	Chicken	Brazil	BCP	68	Salmonella Minnesota	77	548	2.4.4.5.5.5.5	-	CMY-2	aac(6')-Iy; aadA1b	parC(57:TS); qnrB19	-	-	-	-	tetA	sul2	-	-	-	-	-
379347	-	2017	Chicken	Brazil	BCP	68	Salmonella Minnesota	77	548	2.4.4.5.5.5.5	-	CMY-2	aac(6')-Iy	parC(57:TS); qnrB19	-	-	-	-	tetA	sul2	-	-	-	-	-
369984	SRR7516491	2017	Chicken	Brazil	BCP	130	Salmonella Minnesota	77	548	2.4.4.6.6.6.6	-	CMY-2	aac(6')-Iy	parC(57:TS); qnrB19	-	-	-	-	tetA	sul2	-	-	-	-	-
497314	SRR7501126	2018	Chicken	Brazil	BCP	113	Salmonella Minnesota	77	548	2.4.4.62.62.62.62	-	CMY-2	aac(6')-Iy;aadA1b	parC(57:TS); qnrB19	-	-	-	-	tetA	sul2	-	-	-	-	-
368987	-	2017	Chicken	Brazil	BCP	47	Salmonella Minnesota	77	548	2.4.57.57.57.57.57	-	CMY-2	aac(6')-Iy; aadA1b	parC(57:TS); qnrB19	-	-	-	-	tetA	sul2	-	-	-	-	-
385905	SRR6518292	2017	Curry leaves	Not Stated	Retail	R29	Salmonella Fulica	ND	1063	Not SNP-typed	-	-	aac(6')-Iaa	parC(57:TS)	-	-	-	-	-	-	-	-	-	-	-
392909	SRR6518330	2017	Curry leaves	India	Retail	R32	Salmonella Fulica	ND	1063	Not SNP-typed	-	-	aac(6')-Iaa	parC(57:TS)	-	-	-	-	-	-	-	-	-	-	-
430263	SRR6518335	2017	Curry leaves	Not Stated	Retail	R41	Salmonella Fulica	ND	1063	Not SNP-typed	-	-	aac(6')-Iaa	parC(57:TS)	-	-	-	-	-	-	-	-	-	-	-
412030	SRR6518306	2017	Pandan leaves	Thailand	Retail	R36	Salmonella Poona	46	1069	18.18.18.18.18.18.18	-	-	aac(6')-Iaa	parC(57:TS)	-	-	-	-	-	-	-	-	-	-	-
23300377	SRR1646065	2012	Betel leaves	Bangladesh	BCP	106	Salmonella Litchfield	61	214	22.23.27.27.27.27.27	-	-	aac(6')-Iy	-	-	-	-	-	-	-	-	-	-	-	-
293777	-	2016	Betel leaves	Nepal	BCP	186	Salmonella Java	5	1577	27.66.92.176.196.211.242	-	-	aac(6')-Iy	-	-	-	-	-	-	-	-	-	-	-	-
9133	SRR1967210	2014	Curry leaves	Kenya	Retail	A2	Salmonella Newport	3	46	28.37.43.48.53.53.53	-	-	aac(6')-Iy	-	-	-	-	-	-	-	-	-	-	-	-
268661	-	2016	Betel leaves	Malaysia	BCP	184	Salmonella Virchow	70	197	3.3.13.17.17.17.17	-	-	aac(6')-Iy	parC(57:TS)	-	-	-	-	-	-	-	-	-	-	-
268662	-	2016	Betel leaves	Malaysia	BCP	184	Salmonella Virchow	70	197	3.3.13.17.17.17.17	-	-	aac(6')-Iy	parC(57:TS)	-	-	-	-	-	-	-	-	-	-	-
268663	-	2016	Betel leaves	Malaysia	BCP	184	Salmonella Virchow	70	197	3.3.13.17.17.17.17	-	-	aac(6')-Iy	parC(57:TS)	-	-	-	-	-	-	-	-	-	-	-
268664	-	2016	Betel leaves	Malaysia	BCP	184	Salmonella Virchow	70	197	3.3.13.17.17.17.17	-	-	aac(6')-Iy	parC(57:TS)	-	-	-	-	-	-	-	-	-	-	-
268665	-	2016	Betel leaves	Malaysia	BCP	184	Salmonella Virchow	70	197	3.3.13.17.17.17.17	-	-	aac(6')-Iy	parC(57:TS)	-	-	-	-	-	-	-	-	-	-	-
268666	-	2016	Betel leaves	Malaysia	BCP	184	Salmonella Virchow	70	197	3.3.13.17.17.34.34	-	-	aac(6')-Iy	parC(57:TS)	-	-	-	-	-	-	-	-	-	-	-
268667	-	2016	Betel leaves	Malaysia	BCP	184	Salmonella Virchow	70	197	3.3.13.17.17.34.34	-	-	aac(6')-Iy	parC(57:TS)	-	-	-	-	-	-	-	-	-	-	-
268668	-	2016	Betel leaves	Malaysia	BCP	184	Salmonella Virchow	70	197	3.3.13.17.17.34.34	-	-	aac(6')-Iy	parC(57:TS)	-	-	-	-	-	-	-	-	-	-	-
25204	SRR1968787	2014	Betel leaves	Bangladesh	BCP	174	Salmonella Virchow	70	197	3.3.13.88.101.102.104	-	-	aac(6')-Iy	parC(57:TS)	-	-	-	-	-	-	-	-	-	-	-
379425	SRR6518326	2017	Betel leaves	Not Stated	Retail	R15	Salmonella Newport	7	31	3.3.40.209.217.220.227	-	-	aac(6')-Iy	parC(57:TS)	-	-	-	-	-	-	-	-	-	-	-
379424	SRR6518320	2017	Betel leaves	INDIA	Retail	R14	Salmonella Newport	7	31	3.3.40.209.217.220.228	-	-	aac(6')-Iy	parC(57:TS)	-	-	-	-	-	-	-	-	-	-	-
379426	SRR6518303	2017	Betel leaves	INDIA	Retail	R16	Salmonella Newport	7	31	3.3.40.209.217.220.229	-	-	aac(6')-Iy	parC(57:TS)	-	-	-	-	-	-	-	-	-	-	-
22780767	SRR1645259	2012	Betel leaves	Bangladesh	BCP	99	Salmonella Virchow	70	197	3.3.78.104.120.122.125	-	-	aac(6')-Iy	parC(57:TS)	-	-	-	-	-	-	-	-	-	-	-
25170	SRR1965722	2014	Betel leaves	Bangladesh	BCP	174	Salmonella Javiana	17	24	32.32.32.32.32.32.32	-	-	aac(6')-Iaa	parC(57:TS)	-	-	-	-	-	-	-	-	-	-	-
273525	-	2016	Chicken	Thailand	BCP	11	Salmonella Typhimurium	1	213	36.116.478.761.2322.2699.3277	-	TEM-117	aac(6')-Iaa; aac(3)-IId; aadA17; aadA2	-	-	lnuF	-	-	-	-	-	-	-	-	-
318595	-	2016	Chicken	Thailand	BCP	13	Salmonella Typhimurium	1	213	36.64.106.117.2593.3081.3869	-	-	aac(6')-Iaa	-	-	-	-	-	-	-	-	-	-	-	-
369045	SRR6518313	2017	Betel leaves	SRI LANKA	Retail	R3	Salmonella Typhimurium	138	36	39.88.89.223.246.252.263	-	-	aac(6')-Iaa	-	-	-	-	-	-	-	-	-	-	-	-
376360	SRR6518310	2017	Curry leaves	Not Stated	Retail	R1	Salmonella Rubislaw	133	820	Not SNP-typed	-	-	aac(6')-Iy	parC(57:TS)	-	-	-	-	-	-	-	-	-	-	-
376242	SRR6518331	2017	Curry leaves	Not Stated	Retail	R1	Salmonella Rubislaw	133	820	Not SNP-typed	-	-	aac(6')-Iy	parC(57:TS)	-	-	-	-	-	-	-	-	-	-	-
267823	-	2016	Betel leaves	Sri Lanka	BCP	183	Salmonella Newport	3	46	43.97.119.133.141.148.164	-	-	aac(6')-Iy	-	-	-	-	-	-	-	-	-	-	-	-
267825	-	2016	Betel leaves	Sri Lanka	BCP	183	Salmonella Newport	3	46	43.97.119.133.141.148.164	-	-	aac(6')-Iy	-	-	-	-	-	-	-	-	-	-	-	-
267827	SRR6165521	2016	Betel leaves	Sri Lanka	BCP	183	Salmonella Newport	3	46	43.97.119.133.141.148.164	-	-	aac(6')-Iy	-	-	-	-	-	-	-	-	-	-	-	-
267824	-	2016	Betel leaves	Sri Lanka	BCP	183	Salmonella Newport	3	46	43.97.119.133.141.148.165	-	-	aac(6')-Iy	-	-	-	-	-	-	-	-	-	-	-	-
267826	-	2016	Betel leaves	Sri Lanka	BCP	183	Salmonella Newport	3	46	43.97.119.133.141.148.165	-	-	aac(6')-Iy	-	-	-	-	-	-	-	-	-	-	-	-
412048	SRR6518318	2017	Curry leaves	Not Stated	Retail	R37	Salmonella Aberdeen	ND	4038	Not SNP-typed	-	-	aac(6')-Iy	-	-	-	-	-	-	-	-	-	-	-	-
189214	-	2015	Betel leaves	India	Retail	190	Salmonella Typhimurium	138	36	5.29.30.30.30.30.30	-	-	aac(6')-Iaa	-	-	-	-	-	-	-	-	-	-	-	-
189215	-	2015	Betel leaves	India	Retail	190	Salmonella Typhimurium	138	36	5.29.30.30.30.30.30	-	-	aac(6')-Iaa	-	-	-	-	-	-	-	-	-	-	-	-
189216	-	2015	Betel leaves	India	Retail	190	Salmonella Typhimurium	138	36	5.29.30.30.30.30.30	-	-	aac(6')-Iaa	-	-	-	-	-	-	-	-	-	-	-	-
189217	-	2015	Betel leaves	India	Retail	190	Salmonella Typhimurium	138	36	5.29.30.30.30.30.30	-	-	aac(6')-Iaa	-	-	-	-	-	-	-	-	-	-	-	-
175587	SRR3322088	2015	Betel leaves	India	Retail	182	Salmonella Typhimurium	138	36	5.5.132.142.146.149.152	-	-	aac(6')-Iaa	-	-	-	-	-	-	-	-	-	-	-	-
285918	SRR5193215	2016	Betel leaves	Malaysia	BCP	185	Salmonella Virchow	70	197	5.5.33.33.33.33.33	-	-	aac(6')-Iy	parC(57:TS)	-	-	-	-	-	-	-	-	-	-	-
387157	SRR6518317	2017	Betel leaves	BANGLADESH	Retail	R31	Salmonella Newport	7	31	5.5.5.212.221.224.233	-	-	aac(6')-Iy	parC(57:TS)	-	-	-	-	-	-	-	-	-	-	-
318596	-	2016	Chicken	Thailand	BCP	14	Salmonella Poona	46	3236	50.50.50.54.54.54.54	-	-	aac(6')-Iaa	parC(57:TS)	-	-	-	-	-	-	-	-	-	-	-
318597	SRR7501317	2016	Chicken	Thailand	BCP	14	Salmonella Poona	46	3236	50.50.50.54.54.54.82	-	-	aac(6')-Iaa	parC(57:TS)	-	-	-	-	-	-	-	-	-	-	-
414608	SRR6518327	2017	Curry leaves	Not Stated	Retail	R34	Salmonella Stanleyville	309	1986	Not SNP-typed	-	-	aac(6')-Iy	-	-	-	-	-	-	-	-	-	-	-	-
417222	SRR6518311	2017	Curry leaves	Not Stated	Retail	R39	Salmonella Stanleyville	309	1986	Not SNP-typed	-	-	aac(6')-Iy	-	-	-	-	-	-	-	-	-	-	-	-
452534	SRR6518325	2017	Banana leaves	Not Stated	Retail	R43	Salmonella Virchow	9	359	6.18.61.62.62.62.63	-	-	aac(6')-Iy	-	-	-	-	-	-	-	-	-	-	-	-
376359	SRR6518316	2017	Curry leaves	Not Stated	Retail	R9	Salmonella Javiana	17	1547	10.10.99.99.99.99.99	-	-	aac(6')-Iy	parC(57:TS)	-	-	-	-	-	-	-	-	-	-	-
385823	SRR6518336	2017	Curry leaves	Not Stated	Retail	R27	Salmonella Bareilly	206	4545	Not SNP-typed	-	-	aac(6')-Iy	parC(57:TS)	-	-	-	-	-	-	-	-	-	-	-
374033	SRR6518291	2017	Curry leaves	India	Retail	R5	Salmonella Morehead	ND	1449	Not SNP-typed	-	-	aac(6')-Iy	parC(57:TS)	-	-	-	-	-	-	-	-	-	-	-
22400363	SRR1645774	2012	Betel leaves	Bangladesh	BCP	97	Salmonella Augustenborg	168	1030	Not SNP-typed	-	-	aac(6')-Iy	parC(57:TS)	-	-	-	-	-	-	-	-	-	-	-
23060783	SRR1646078	2012	Betel leaves	Bangladesh	BCP	104	Salmonella Java	5	1577	Not SNP-typed	-	-	aac(6')-Iy	-	-	-	-	-	-	-	-	-	-	-	-
23560106	SRR1643090	2012	Betel leaves	Bangladesh	BCP	112	Salmonella Rubislaw	ND	2740	Not SNP-typed	-	-	aac(6')-Iy	parC(57:TS)	-	-	-	-	-	-	-	-	-	-	-
23560110	SRR1646022	2012	Betel leaves	Bangladesh	BCP	113	Salmonella Litchfield	61	214	Not SNP-typed	-	-	aac(6')-Iy	-	-	-	-	-	-	-	-	-	-	-	-
23900558	SRR1645965	2012	Betel leaves	Bangladesh	BCP	123	Salmonella Charity	163	383	Not SNP-typed	-	-	aac(6')-Iy	parC(57:TS)	-	-	-	-	-	-	-	-	-	-	-
24500623	SRR1639016	2012	Betel leaves	Bangladesh	BCP	127	Salmonella Javiana	17	2500	Not SNP-typed	-	-	aac(6')-Iaa	parC(57:TS)	-	-	-	-	-	-	-	-	-	-	-
32940769	SRR1646276	2013	Betel leaves	India	BCP	150	Salmonella Hvittingfoss	259	446	Not SNP-typed	-	-	aac(6')-Iaa	-	-	-	-	-	-	-	-	-	-	-	-
2303	-	2014	Betel leaves	Not Stated	Retail	176	Salmonella Brunei	252	1794	Not SNP-typed	-	-	aac(6')-Iaa	-	-	-	-	-	-	-	-	-	-	-	-
25220	SRR1967619	2014	Betel leaves	Bangladesh	BCP	174	Salmonella enterica (O6,7:i:-)	168	1030	Not SNP-typed	-	-	aac(6')-Iy	parC(57:TS)	-	-	-	-	-	-	-	-	-	-	-
25222	SRR1965079	2014	Betel leaves	Bangladesh	BCP	174	Salmonella Javiana	17	24	Not SNP-typed	-	-	aac(6')-Iaa	parC(57:TS)	-	-	-	-	-	-	-	-	-	-	-
25173	SRR1969776	2014	Betel leaves	Bangladesh	BCP	174	Salmonella Javiana	17	24	Not SNP-typed	-	-	aac(6')-Iaa	parC(57:TS)	-	-	-	-	-	-	-	-	-	-	-
26655	SRR1968548	2014	Curry leaves	Dominican Republic	restaurant	A3	Salmonella houtenae (O48:z4,z32:-)	23	2058	Not SNP-typed	-	-	aac(6')-Iy	parC(57:TS)	-	-	-	-	-	-	-	-	-	-	-
37765	SRR1965791	2014	Curry leaves	Dominican Republic	retail	A4	Salmonella enterica (O3,10:e,h:-)	415	2574	Not SNP-typed	-	-	aac(6')-Iy	parC(57:TS)	-	-	-	-	-	-	-	-	-	-	-
56924	-	2014	Curry leaves	Ghana	Retail	A5	Salmonella enterica (O47:l,z28:e,n,z15)	112	530	Not SNP-typed	-	-	aac(6')-Iy	-	-	-	-	-	-	-	-	-	-	-	-
56925	-	2014	Curry leaves	Ghana	Retail	A5	Salmonella enterica (O47:l,z28:e,n,z15)	112	530	Not SNP-typed	-	-	aac(6')-Iy	-	-	-	-	-	-	-	-	-	-	-	-
56926	-	2014	Curry leaves	Ghana	Retail	A5	Salmonella enterica (O47:l,z28:e,n,z15)	112	530	Not SNP-typed	-	-	aac(6')-Iy	-	-	-	-	-	-	-	-	-	-	-	-
56927	-	2014	Curry leaves	Ghana	Retail	A5	Salmonella enterica (O47:l,z28:e,n,z15)	112	530	Not SNP-typed	-	-	aac(6')-Iy	-	-	-	-	-	-	-	-	-	-	-	-
56125	SRR1967345	2014	Curry leaves	Not Stated	Retail	A6	Salmonella enterica (O3,10:e,h:-)	415	2574	Not SNP-typed	-	-	aac(6')-Iy	parC(57:TS)	-	-	-	-	-	-	-	-	-	-	-
65081	SRR1965689	2014	Curry leaves	Not Stated	Retail	A7	Salmonella houtenae (O48:z4,z32:-)	23	2490	Not SNP-typed	-	-	aac(6')-Iy	parC(57:TS)	-	-	-	-	-	-	-	-	-	-	-
136762	SRR3322146	2015	Betel leaves	Not Stated	BCP	175	Salmonella enterica (O6,7:i:-)	168	1030	Not SNP-typed	-	-	aac(6')-Iy	parC(57:TS)	-	-	-	-	-	-	-	-	-	-	-
136765	SRR3322340	2015	Betel leaves	Not Stated	BCP	175	Salmonella Augustenborg	168	1030	Not SNP-typed	-	-	aac(6')-Iy	parC(57:TS)	-	-	-	-	-	-	-	-	-	-	-
170459	SRR3322704	2015	Betel leaves	India	BCP	181	Salmonella Augustenborg	168	1030	Not SNP-typed	-	-	aac(6')-Iy	parC(57:TS)	-	-	-	-	-	-	-	-	-	-	-
172445	SRR7501415	2015	Chicken	Thailand	BCP	8	Salmonella Give	67	516	Not SNP-typed	-	-	aac(6')-Iy	gyrA(83:SY);parC(57:TS)	-	-	-	-	-	-	-	-	-	-	-
172450	-	2015	Chicken	Thailand	BCP	9	Salmonella Binza	166	639	Not SNP-typed	-	TEM-1	aac(6')-Iy; aadA2; aadA12	gyrA(83:SY);parC(57:TS)	-	lnuF;mefB	dfrA12	-	tetA	sul3	cml1	-	-	-	-
316677	SRR6518322	2016	Betel leaves	MALAYSIA	BCP	188	Salmonella Enteritidis	4	11	Not SNP-typed	-	-	aac(6')-Iy	-	-	-	-	-	-	-	-	-	-	-	-
357771	SRR5583061	2017	Chicken	Thailand	BCP	30	Salmonella Minnesota	77	548	Not SNP-typed	-	CMY-2;CTX-M-8	aac(6')-Iy; aadA1b	parC(57:TS); qnrB19	-	-	-	-	tetA	sul2	-	-	-	-	-
363523	SRR5585050	2017	Chicken	Brazil	BCP	32	Salmonella Heidelberg	26	15	Not SNP-typed	-	CMY-2	aac(6')-Iy	gyrA(83:SF);parC(57:TS)	-	-	-	-	tetA	sul2	-	-	-	-	-
363525	SRR5585036	2017	Chicken	Brazil	BCP	34	Salmonella Heidelberg	26	15	Not SNP-typed	-	CMY-2	aac(6')-Iy;aph(6)-Id; strA-strB	gyrA(83:SF);parC(57:TS)	-	-	dfrA1	-	tetA	sul2	floR	-	-	-	-
374618	SRR6518332	2017	Betel leaves	Not Stated	Retail	R8	Salmonella Hvittingfoss	ND	4544	Not SNP-typed	-	-	aac(6')-Iy	-	-	-	-	-	-	-	-	-	-	-	-
416321	-	2017	Chicken	Thailand	BCP	82	Salmonella Mbandaka	62	413	Not SNP-typed	-	-	aac(6')-Iaa	parC(57:TS)	-	-	-	-	-	-	-	-	-	-	-
421576	SRR7511970	2017	Chicken	Brazil	BCP	84	Salmonella Heidelberg	26	15	Not SNP-typed	-	CMY-2	aac(6')-Iy	gyrA(83:SF);parC(57:TS)	-	-	-	-	tetA	sul2	-	-	-	-	-
449642	SRR7516254	2017	Chicken	Thailand	BCP	95	Salmonella Hvittingfoss	259	446	Not SNP-typed	-	-	aac(6')-Iaa	-	-	-	-	-	-	-	-	-	-	-	-
								ND - Not Determined
